# Supplementary material for: Trunk Alignment in Physically Active Young Males with Low Back Pain
Source: J Clin Med. 2022 Jul 20;11(14):4206. doi: 10.3390/jcm11144206 (PMC9317919; doi:10.3390/jcm11144206)
Supplement: Supplementary file 1 [file jcm-11-04206-s001.zip]

Archive with 1 entries (1 files):
- jcm-1762875-supplementary.xlsx
