# Supplementary material for: Trunk Alignment in Physically Active Young Males with Low Back Pain
Source: J Clin Med. 2022 Jul 20;11(14):4206. doi: 10.3390/jcm11144206 (PMC9317919; doi:10.3390/jcm11144206)
Supplement: Supplementary file 1 [file jcm-11-04206-s001.zip › jcm-1762875-supplementary.xlsx]

## Sheet: Arkusz1
Respondent ID	Age	Height (cm)	Height (m)	Weight	Body mass index (BMI)	Level of PA	LBP	Frequency of LBP	Average pain intensity	The influence of LBP on the undertaken PA	A higher intensity of LBP during physical exercises	Trunk inclination VP-DM [mm]	Trunk imbalance VP-DM [mm]	Trunk torsion [°]	Pelvic tilt DL-DR [mm]	Pelvic inclination (dimples) [°]	Pelvic torsion DL-DR [°]	Kyphotic angle VP-ITL [°]	Lordotic angle ITL-DM [°]
						MPA- a moderate level of physical activity; HPA- a high level of physical activity		2- LBP a few times a year; 3- frequent or constant LBP; NA- not applicable	NA- not applicable	0- no influence; 1- I limit the amount of PA when the pain is very intensive; NA- not applicable	0- No; 1- Yes; NA- not applicable
1	21	173	1.73	73	24.3911	HPA	Yes	2	moderate	0	1	29.76	25.5	4.73	12	13.78	1.09	40.3	22.72
2	23	173	1.73	77	25.7276	HPA	No	NA	NA	NA	NA	49.76	12	7.59	3	24.43	1.2	33.4	31.6
3	20	180	1.8	90	27.7778	HPA	Yes	2	moderate	0	0	12.5	9	4.03	9	23.51	2.49	33.23	27.94
4	21	172	1.72	80.4662	27.1992	MPA	No	NA	NA	NA	NA	14.47	4.5	6.28	0	22.1	2.91	42.77	37.02
5	22	173	1.73	63	21.0498	MPA	No	NA	NA	NA	NA	20.35	13.5	0.8	9	25	3.59	40.62	39.32
6	22	174	1.74	78	25.763	HPA	Yes	3	severe	1	1	15.3	0.92	3.47	0	21.43	2	46.82	31.9
7	23	174	1.74	65	21.4692	MPA	Yes	2	moderate	0	0	11.56	18	4.59	0	15.92	1.95	41.96	39.64
8	21	175	1.75	79	25.7959	HPA	Yes	2	moderate	0	1	40.21	11.88	0.61	3	16.52	1.24	36.44	33.23
9	22	176	1.76	75	24.2123	HPA	Yes	3	moderate	1	1	46.87	4.5	3.03	6	14.64	2.93	41.46	17.79
10	22	177	1.77	76	24.2587	HPA	Yes	3	moderate	0	0	40.49	16.5	0.85	0	22.4	1.5	34.67	23.99
11	20	177	1.77	65	20.7476	HPA	Yes	3	severe	1	1	18.8	4.5	10.545	6	14.42	0.71	47.61	28.65
12	20	178	1.78	76	23.9869	HPA	Yes	2	moderate	1	0	11.05	4.5	3.56	0	15.25	1.31	46.19	36.32
13	22	178	1.78	86.6	27.3324	HPA	No	NA	NA	NA	NA	6.17	7.5	0.08	3	17.75	1.19	55.22	41.96
14	21	178	1.78	100	31.5617	HPA	Yes	2	moderate	0	0	41.82	18	3.84	6	21.66	2.73	57.71	29.41
15	22	178	1.78	71	22.4088	HPA	No	NA	NA	NA	NA	1.65	0	6.4	3	24.32	3.91	49.67	44.93
16	21	180	1.8	72	22.2222	HPA	No	NA	NA	NA	NA	5.13	9	2.04	0	14.02	0.66	51.13	40.53
17	20	180	1.8	79	24.3827	HPA	Yes	2	moderate	0	1	8.74	10.5	7.57	9	20.15	1.37	49.07	35.56
18	21	180	1.8	76	23.4568	MPA	Yes	2	severe	1	0	9.46	7.5	3.98	0	7.08	2.4	39.23	23.58
19	23	180	1.8	83	25.6173	HPA	Yes	2	moderate	0	1	29.22	20.25	6.51	3	23.12	0.82	54.92	40.5
20	22	180	1.8	93	28.7037	MPA	Yes	2	moderate	0	0	1.16	16.5	2.14	3	21.73	0.8	40.61	31.83
21	22	185	1.85	70	20.4529	HPA	Yes	3	moderate	0	1	34.64	1.5	10.545	6	13.39	3.38	52.85	33.04
22	22	185	1.85	76	22.206	MPA	Yes	2	moderate	0	0	5.47	16.5	0.64	3	21.33	5.19	34.09	36.96
23	22	185	1.85	90	26.2966	MPA	Yes	2	severe	1	1	5.69	9	0.44	6	20.98	0.97	42.1	35.02
24	21	183	1.83	77	22.9926	MPA	Yes	2	moderate	1	0	52.46	0	2.42	12	12.05	2.19	45.21	22.69
25	21	183	1.83	69	20.6038	HPA	Yes	3	severe	1	1	0.85	9	4.97	9	22.59	2.28	34.75	28.4
26	21	184	1.84	80	23.6295	MPA	No	NA	NA	NA	NA	4.41	1.5	2.69	9	21.9	0.35	43.51	39.97
27	21	185	1.85	73	21.3294	MPA	Yes	2	moderate	0	0	2.29	16.5	2.79	6	6.89	7.26	46.83	28.15
28	22	185	1.85	84	24.5435	HPA	Yes	2	severe	0	1	10.85	3	7.18	9	17.36	1.37	41.48	22.89
29	20	185	1.85	77	22.4982	MPA	Yes	3	moderate	0	0	47.19	9	5.32	12	21.27	3.85	34.77	26.22
30	21	185	1.85	80.4662	23.511	MPA	No	NA	NA	NA	NA	4.62	10.5	2.95	0	20.09	2.6	45.13	32.68
31	21	186	1.86	88	25.4365	HPA	Yes	2	moderate	0	0	45.67	3	1.11	6	19.61	1.6	40.83	27.12
32	23	186	1.86	90	26.0146	MPA	No	NA	NA	NA	NA	13.19	18	6.19	3	7.94	4.24	57.2	34.35
33	21	186	1.86	85	24.5693	MPA	Yes	3	severe	1	0	7.87	0	3.08	3	17.18	2.3	31.82	26.73
34	21	188	1.88	75	21.22	MPA	Yes	3	moderate	0	1	31.5	7.5	1.95	3	16.43	2.51	61.5	38.63
35	20	190	1.9	75	20.7756	MPA	No	NA	NA	NA	NA	5.72	0	0.33	3	16.46	3.12	30.65	22.59
36	22	190	1.9	85	23.5457	HPA	Yes	2	moderate	1	1	31.19	4.5	0.27	6	18.18	2.33	39.53	26.16
37	22	193	1.93	72	19.3294	MPA	No	NA	NA	NA	NA	13.33	15	0.91	0	9.1	0.88	38.96	19.47
38	21	170	1.7	75	25.9516	MPA	No	NA	NA	NA	NA	3.97	3	2.73	3	17.46	0.2	52.85	37.7
39	21	170	1.7	80.3	27.7855	MPA	Yes	2	severe	1	1	21.14	12	10.545	6	21.86	4.3	47.7	34.15
40	22	172	1.72	87	29.4078	MPA	No	NA	NA	NA	NA	18.19	11.12	5.1	3	17.46	6.77	34.73	22.8
41	22	173	1.73	80	26.7299	HPA	No	NA	NA	NA	NA	0.87	10.5	0.96	9	20.29	1.22	51.39	36.27
42	23	173	1.73	82	27.3982	HPA	No	NA	NA	NA	NA	4.04	6	10.545	6	9.46	3.28	51.36	25.44
43	21	174	1.74	89	29.3962	MPA	No	NA	NA	NA	NA	11.25	24	1.59	3	22.13	3.29	45.64	32.73
44	22	175	1.75	90	29.3878	MPA	Yes	2	moderate	0	0	9.32	12	4	3	22.17	0.45	48.54	39.2
45	21	176	1.76	72	23.2438	MPA	Yes	2	severe	1	1	13.81	7.5	0.57	3	9.85	1.1	47.62	24.6
46	21	178	1.78	68	21.4619	MPA	No	NA	NA	NA	NA	4.28	3	0.54	6	16.84	1.31	47.27	27.72
47	21	179	1.79	74	23.0954	MPA	Yes	3	moderate	0	0	35.99	14.17	4.69	1.5	14.52	1.53	34.78	22.7
48	23	180	1.8	75	23.1481	HPA	Yes	3	severe	1	0	22.23	3	3.94	3	19.59	4.61	38.96	29.56
49	21	180	1.8	92	28.3951	HPA	Yes	3	severe	1	1	5.65	24	4.9	0	14.91	0.03	57.56	31.35
50	21	180	1.8	110	33.9506	HPA	Yes	2	severe	0	0	38.37	0	9.88	3	19.96	0.55	43.59	30.58
51	22	181	1.81	84	25.6402	MPA	Yes	2	moderate	0	0	25.4	9	7.01	0	17.41	3.2	62.91	42.53
52	20	181	1.81	89	27.1664	HPA	Yes	2	severe	1	0	13.14	7.5	0.83	0	21.54	1.81	54.19	42.02
53	22	181	1.81	100	30.5241	MPA	No	NA	NA	NA	NA	38.54	0	3.53	3	21.35	2.97	40.5	28.61
54	21	182	1.82	100	30.1896	HPA	No	NA	NA	NA	NA	9.71	0	3.77	0	14.87	1.34	47.13	24.04
55	22	182	1.82	70	21.1327	MPA	No	NA	NA	NA	NA	31.3	1.5	4.54	6	17.49	3.05	52.84	41.53
56	20	173	1.73	74	24.7252	HPA	No	NA	NA	NA	NA	4.74	1.5	2.64	0	13.6	4.22	42.24	28.98
57	20	173	1.73	85	28.4005	HPA	Yes	2	moderate	1	1	23.86	12	1.63	4.5	9.72	2.56	47.82	24.82
58	22	183	1.83	85	25.3815	HPA	No	NA	NA	NA	NA	38.12	0	1.47	9	22.87	0.64	40.99	39.78
59	20	183	1.83	79	23.5898	HPA	No	NA	NA	NA	NA	8.19	9	3.42	6	18.21	1.98	39.89	28.84
60	21	183	1.83	80.4662	24.0277	HPA	No	NA	NA	NA	NA	13.68	6.62	1.85	3	21.66	1.43	46.96	27.38
61	22	185	1.85	95	27.7575	HPA	No	NA	NA	NA	NA	44.94	12	4.06	6	21.03	2.57	54.93	28.86
62	23	185	1.85	77	22.4982	HPA	No	NA	NA	NA	NA	19.94	4.5	0.22	6	17.72	4.25	42.39	27.51
63	20	185	1.85	85	24.8356	MPA	No	NA	NA	NA	NA	24.4	18	4.93	3	17.71	3.82	43.81	23.84
64	20	186	1.86	90	26.0146	MPA	No	NA	NA	NA	NA	12.82	4.5	6.43	6	13.61	1.97	55.77	31.96
65	20	186	1.86	63	18.2102	HPA	No	NA	NA	NA	NA	33.08	1.5	3.2	6	16.18	1.64	38.23	23.83
66	20	186	1.86	72	20.8117	MPA	No	NA	NA	NA	NA	15.05	3	5.11	3	17.99	1.38	37.74	23.73
67	22	186	1.86	74	21.3898	HPA	No	NA	NA	NA	NA	13.86	12	3.16	3	16.29	3.75	41.78	25.98
68	21	187	1.87	80.4662	23.0107	HPA	Yes	3	moderate	0	0	20.73	1.5	1.3	6	13.98	7.53	51.61	36.28
69	21	187	1.87	80.4662	23.0107	HPA	Yes	2	moderate	0	0	22.57	4.5	4.74	9	21.55	5.85	40.61	22.56
70	22	188	1.88	76	21.5029	HPA	No	NA	NA	NA	NA	35.19	16.5	1.88	0	17.76	3.07	38.98	21.13
71	21	189	1.89	72	20.1562	HPA	Yes	3	moderate	0	0	4.48	3	0.8	3	26.33	4.08	52.77	39.51
72	21	190	1.9	82	22.7147	MPA	Yes	3	severe	1	1	20.66	15	0.14	6	16.8	6.76	39.19	25.92
73	21	190	1.9	87	24.0997	HPA	Yes	3	severe	1	1	15.41	25.5	5.9	3	13.31	3.67	48.84	37.67
74	21	193	1.93	80.4662	21.6023	MPA	No	NA	NA	NA	NA	4.03	13.76	2.82	6	16.05	3.45	43.3	27.45
75	21	193	1.93	61	16.3763	HPA	No	NA	NA	NA	NA	9.18	12	7.89	12	21.28	5.54	38.18	30.53
76	22	193	1.93	85	22.8194	MPA	No	NA	NA	NA	NA	3.65	6	6.97	9	7.47	2.14	45.12	27.92
77	21	193	1.93	88	23.6248	MPA	Yes	3	severe	0	0	12.36	1.5	2.66	3	20.94	2.99	40.95	33.83
78	21	194	1.94	92	24.4447	HPA	Yes	2	moderate	0	1	39.25	18	3.27	3	20.08	1.04	43.66	35.6
79	21	200	2	84	21	HPA	No	NA	NA	NA	NA	41.9	6.61	1.09	3	19.09	2.98	50.36	29.71
80	21	200	2	94	23.5	MPA	No	NA	NA	NA	NA	0.66	6	1.59	0	19.38	0.79	44.47	42.39
